# Supplementary material for: Profiling of porcine B-cell receptor heavy-chain repertoires indicates the development of a wide public pseudorabies virus-specific immune response after vaccination and challenge
Source: Discov Immunol. 2026 May 5;5(1):kyag009. doi: 10.1093/discim/kyag009 (PMC13225268; doi:10.1093/discim/kyag009)
Supplement: kyag009_Supplementary_Data [file kyag009_supplementary_data.zip]

Archive with 9 entries (9 files):
- FigS1.pdf
- FigS2.pdf
- FigS3.pdf
- FigS4.pdf
- FigS5.pdf
- TableS1.xlsx
- TableS2.xlsx
- TableS3.xlsx
- TableS4.xlsx
