# Supplementary material for: Profiling of porcine B-cell receptor heavy-chain repertoires indicates the development of a wide public pseudorabies virus-specific immune response after vaccination and challenge
Source: Discov Immunol. 2026 May 5;5(1):kyag009. doi: 10.1093/discim/kyag009 (PMC13225268; doi:10.1093/discim/kyag009)
Supplement: kyag009_Supplementary_Data [file kyag009_supplementary_data.zip › TableS1.xlsx]

## Sheet: Reaction mixes
PCR1	1 reaction (µl)		PCR2	1 reaction (µl)		PCR3	1 reaction (µl)
Ulrapure water	12.82		Ulrapure water	12.82		Ulrapure water	9.35
5x Q5 reaction buffer	5		5x Q5 reaction buffer	5		5x Q5 reaction buffer	5
5x Q5 GC enhancer	5		5x Q5 GC enhancer	5		5x Q5 GC enhancer	0.5
dNTP (10 mM)	0.5		dNTP (10 mM)	0.5		dNTP (10 mM)	5
Primer froward (10 µM)	0.25		Primer froward (10 µM)	0.25		Primer forward (1 µM) (Nextera XT Index Kit v2)	2.5
Primer reverse (10 µM)	0.25		Primer reverse (10 µM)	0.25		Primer reverse (1 µM) (Nextera XT Index Kit v2)	2.5
Q5 Hot Start High-Fidelity DNA polymerase	0.18		Q5 Hot Start High-Fidelity DNA polymerase	0.18		Q5 Hot Start High-Fidelity DNA polymerase	0.15
cDNA	1		DNA (diluted 1:10)	1		DNA (diluted 1:25)	2.5

## Sheet: Amplification cycles
	IgG, IgM, IgA and IgL							IgK
PCR1	Initial denaturation	98°C	30 sec	1			PCR1	Initial denaturation	98°C	30 sec	1
	Denaturation	98 °C	10 sec	25				Denaturation	98 °C	10 sec	1
	Primer annealing	64 °C	20 sec					Primer annealing	72 °C	20 sec
	Extension	72 °C	20 sec					Extension	72 °C	20 sec
	Final extension	72 °C	2 minutes	1				Denaturation	98 °C	10 sec	1
PCR2	Initial denaturation	98°C	30 sec	1				Primer annealing	70 °C	20 sec
	Denaturation	98 °C	10 sec	25				Extension	72 °C	20 sec
	Primer annealing	68 °C	20 sec					Denaturation	98 °C	10 sec	1
	Extension	72 °C	15 sec					Primer annealing	68 °C	20 sec
	Final extension	72 °C	2 minutes	1				Extension	72 °C	20 sec
PCR3	Initial denaturation	98°C	30 sec	1				Denaturation	98 °C	10 sec	1
	Denaturation	98 °C	10 sec	12 cycles				Primer annealing	66 °C	20 sec
	Primer annealing	58°C	20 sec					Extension	72 °C	20 sec
	Extension	72 °C	20 sec					Denaturation	98 °C	10 sec	15
	Final extension	72 °C	2 minutes	1				Primer annealing	64 °C	20 sec
								Extension	72 °C	20 sec
								Final extension	72 °C	2 minutes	1
							PCR2	Initial denaturation	98°C	30 sec	1
								Denaturation	98 °C	10 sec	1
								Primer annealing	72 °C	20 sec
								Extension	72 °C	15 sec
								Denaturation	98 °C	10 sec	1
								Primer annealing	71 °C	20 sec
								Extension	72 °C	15 sec
								Denaturation	98 °C	10 sec	1
								Primer annealing	70 °C	20 sec
								Extension	72 °C	15 sec
								Denaturation	98 °C	10 sec	1
								Primer annealing	69 °C	20 sec
								Extension	72 °C	15 sec
								Denaturation	98 °C	10 sec	25
								Primer annealing	68 °C	20 sec
								Extension	72 °C	15 sec
								Final extension	72 °C	2 minutes	1
							PCR3	Initial denaturation	98°C	30 sec	1
								Denaturation	98 °C	10 sec	1 cycles
								Primer annealing	68°C	20 sec
								Extension	72 °C	20 sec
								Denaturation	98 °C	10 sec	1 cycles
								Primer annealing	67°C	20 sec
								Extension	72 °C	20 sec
								Denaturation	98 °C	10 sec	1 cycles
								Primer annealing	66°C	20 sec
								Extension	72 °C	20 sec
								Denaturation	98 °C	10 sec	1 cycles
								Primer annealing	65°C	20 sec
								Extension	72 °C	20 sec
								Denaturation	98 °C	10 sec	1 cycles
								Primer annealing	64°C	20 sec
								Extension	72 °C	20 sec
								Denaturation	98 °C	10 sec	1 cycles
								Primer annealing	63°C	20 sec
								Extension	72 °C	20 sec
								Denaturation	98 °C	10 sec	1 cycles
								Primer annealing	62°C	20 sec
								Extension	72 °C	20 sec
								Denaturation	98 °C	10 sec	1 cycles
								Primer annealing	61°C	20 sec
								Extension	72 °C	20 sec
								Denaturation	98 °C	10 sec	1 cycles
								Primer annealing	60°C	20 sec
								Extension	72 °C	20 sec
								Denaturation	98 °C	10 sec	1 cycles
								Primer annealing	59°C	20 sec
								Extension	72 °C	20 sec
								Denaturation	98 °C	10 sec	12 cycles
								Primer annealing	58°C	20 sec
								Extension	72 °C	20 sec
								Final extension	72 °C	2 minutes	1

## Sheet: Primers
Isotype	PCR	Primer	Sequence
IgG	PCR1	IgH PCR1 forward	AACTGGGTGGTCTTGTTTGC
		IgG PCR1 reverse	GGAGTAGAGCCCTGACGG
	PCR2	IgG PCR2 forward	TCGTCGGCAGCGTCAGATGTGTATAAGAGACAGGAGGWGAAGCTGGTGGAGTCTG
		IgG PCR2 reverse 1	GTCTCGTGGGCTCGGAGATGTGTATAAGAGACAGCAGAGGGTAGACCGATGGGG
		IgG PCR2 reverse 2	GTCTCGTGGGCTCGGAGATGTGTATAAGAGACAGGTAGACCGATGGAGCTGTGTTGT
IgM	PCR1	IgH PCR1 forward	AACTGGGTGGTCTTGTTTGC
		IgM PCR1 reverse	ATGCTCACAGAGGGTAGGAG
	PCR2	IgM PCR2 forward	TCGTCGGCAGCGTCAGATGTGTATAAGAGACAGGAGGWGAAGCTGGTGGAGTCTG
		IgM PCR2 reverse	GTCTCGTGGGCTCGGAGATGTGTATAAGAGACAGGGAAGAGATTCGGGGCAGA
IgA	PCR1	IgH PCR1 forward	AACTGGGTGGTCTTGTTTGC
		IgA PCR1 reverse	CTCCAGGTTACTGTCAGGGG
	PCR2	IgA PCR2 forward	TCGTCGGCAGCGTCAGATGTGTATAAGAGACAGGAGGWGAAGCTGGTGGAGTCTG
		IgA PCR2 reverse	GTCTCGTGGGCTCGGAGATGTGTATAAGAGACAGTGGGAAGATTTTGGGGCTGG
IgK	PCR1	IgK PCR1 forward 1	GCCTCYTGCTGCTCTGG
		IgK PCR1 forward 2	TTCCCTGCTCAGCTCCTG
		IgK PCR1 reverse	GACCACCCCATCCACTTTC
	PCR2	IgK PCR2 forward 1	TCGTCGGCAGCGTCAGATGTGTATAAGAGACAGGCCTCYTGCTGCTCTGG
		IgK PCR2 forward 2	TCGTCGGCAGCGTCAGATGTGTATAAGAGACAGTTCCCTGCTCAGCTCCTG
		IgK PCR2 reverse	GTCTCGTGGGCTCGGAGATGTGTATAAGAGACAGGGGTCTCTAACTGCTCCTTCG
IgL	PCR1	IgL PCR1 forward 1	CCTTGTCACCCTCCTCACTC
		IgL PCR1 forward 2	CTGGAYCCCTCTCCTGCTC
		IgL PCR1 forward 3	CCTGGACGGTGCTTCTGAT
		IgL PCR1 reverse	GCGTCACTGTCTTCTCCACA
	PCR2	IgL PCR2 forward 1	TCGTCGGCAGCGTCAGATGTGTATAAGAGACAGCCTTGTCACCCTCCTCACTC
		IgL PCR2 forward 2	TCGTCGGCAGCGTCAGATGTGTATAAGAGACAGCTGGAYCCCTCTCCTGCTC
		IgL PCR2 forward 3	TCGTCGGCAGCGTCAGATGTGTATAAGAGACAGCCTGGACGGTGCTTCTGAT
		IgL PCR2 reverse	GTCTCGTGGGCTCGGAGATGTGTATAAGAGACAGGYGGCCTTGGGCTGAC
All isotypes	PCR3	i7_701	CAAGCAGAAGACGGCATACGAGATTCGCCTTAGTCTCGTGGGCTCGG
		i7_702	CAAGCAGAAGACGGCATACGAGATCTAGTACGGTCTCGTGGGCTCGG
		i7_703	CAAGCAGAAGACGGCATACGAGATTTCTGCCTGTCTCGTGGGCTCGG
		i7_704	CAAGCAGAAGACGGCATACGAGATGCTCAGGAGTCTCGTGGGCTCGG
		i7_705	CAAGCAGAAGACGGCATACGAGATAGGAGTCCGTCTCGTGGGCTCGG
		i7_706	CAAGCAGAAGACGGCATACGAGATCATGCCTAGTCTCGTGGGCTCGG
		i7_707	CAAGCAGAAGACGGCATACGAGATGTAGAGAGGTCTCGTGGGCTCGG
		i7_710	CAAGCAGAAGACGGCATACGAGATCAGCCTCGGTCTCGTGGGCTCGG
		i7_711	CAAGCAGAAGACGGCATACGAGATTGCCTCTTGTCTCGTGGGCTCGG
		i7_712	CAAGCAGAAGACGGCATACGAGATTCCTCTACGTCTCGTGGGCTCGG
		i7_714	CAAGCAGAAGACGGCATACGAGATTCATGAGCGTCTCGTGGGCTCGG
		i7_715	CAAGCAGAAGACGGCATACGAGATCCTGAGATGTCTCGTGGGCTCGG
		i7_716	CAAGCAGAAGACGGCATACGAGATTAGCGAGTGTCTCGTGGGCTCGG
		i7_718	CAAGCAGAAGACGGCATACGAGATGTAGCTCCGTCTCGTGGGCTCGG
		i7_719	CAAGCAGAAGACGGCATACGAGATTACTACGCGTCTCGTGGGCTCGG
		i7_720	CAAGCAGAAGACGGCATACGAGATAGGCTCCGGTCTCGTGGGCTCGG
		i7_721	CAAGCAGAAGACGGCATACGAGATGCAGCGTAGTCTCGTGGGCTCGG
		i7_722	CAAGCAGAAGACGGCATACGAGATCTGCGCATGTCTCGTGGGCTCGG
		i7_723	CAAGCAGAAGACGGCATACGAGATGAGCGCTAGTCTCGTGGGCTCGG
		i7_724	CAAGCAGAAGACGGCATACGAGATCGCTCAGTGTCTCGTGGGCTCGG
		i7_726	CAAGCAGAAGACGGCATACGAGATGTCTTAGGGTCTCGTGGGCTCGG
		i7_727	CAAGCAGAAGACGGCATACGAGATACTGATCGGTCTCGTGGGCTCGG
		i7_728	CAAGCAGAAGACGGCATACGAGATTAGCTGCAGTCTCGTGGGCTCGG
		i7_729	CAAGCAGAAGACGGCATACGAGATGACGTCGAGTCTCGTGGGCTCGG
		i5_S502	AATGATACGGCGACCACCGAGATCTACACCTCTCTATTCGTCGGCAGCGTC
		i5_S503	AATGATACGGCGACCACCGAGATCTACACTATCCTCTTCGTCGGCAGCGTC
		i5_S505	AATGATACGGCGACCACCGAGATCTACACGTAAGGAGTCGTCGGCAGCGTC
		i5_S506	AATGATACGGCGACCACCGAGATCTACACACTGCATATCGTCGGCAGCGTC
		i5_S507	AATGATACGGCGACCACCGAGATCTACACAAGGAGTATCGTCGGCAGCGTC
		i5_S508	AATGATACGGCGACCACCGAGATCTACACCTAAGCCTTCGTCGGCAGCGTC
		i5_S510	AATGATACGGCGACCACCGAGATCTACACCGTCTAATTCGTCGGCAGCGTC
		i5_S511	AATGATACGGCGACCACCGAGATCTACACTCTCTCCGTCGTCGGCAGCGTC
		i5_S513	AATGATACGGCGACCACCGAGATCTACACTCGACTAGTCGTCGGCAGCGTC
		i5_S515	AATGATACGGCGACCACCGAGATCTACACTTCTAGCTTCGTCGGCAGCGTC
		i5_S516	AATGATACGGCGACCACCGAGATCTACACCCTAGAGTTCGTCGGCAGCGTC
		i5_S517	AATGATACGGCGACCACCGAGATCTACACGCGTAAGATCGTCGGCAGCGTC
		i5_S518	AATGATACGGCGACCACCGAGATCTACACCTATTAAGTCGTCGGCAGCGTC
		i5_S520	AATGATACGGCGACCACCGAGATCTACACAAGGCTATTCGTCGGCAGCGTC
		i5_S521	AATGATACGGCGACCACCGAGATCTACACGAGCCTTATCGTCGGCAGCGTC
		i5_S522	AATGATACGGCGACCACCGAGATCTACACTTATGCGATCGTCGGCAGCGTC
