# Supplementary material for: Profiling of porcine B-cell receptor heavy-chain repertoires indicates the development of a wide public pseudorabies virus-specific immune response after vaccination and challenge
Source: Discov Immunol. 2026 May 5;5(1):kyag009. doi: 10.1093/discim/kyag009 (PMC13225268; doi:10.1093/discim/kyag009)
Supplement: kyag009_Supplementary_Data [file kyag009_supplementary_data.zip › TableS2.xlsx]

## Sheet: Sheet1
Pig	Trigeminal ganglion	Tonsil
FR02-1	>45	>45
FR02-3	>45	>45
FR02-4	>45	>45
FR02-2	>45	>45
Koj-1	>45	37.4
Koj-2	>45	34.43
Koj-3	>45	38.08
Koj-4	>45	30.47
75V19-3	>45	26.81
75V19-1	>45	>45
75V19-2	>45	>45
75V19-4	>45	>45
