# Supplementary material for: Profiling of porcine B-cell receptor heavy-chain repertoires indicates the development of a wide public pseudorabies virus-specific immune response after vaccination and challenge
Source: Discov Immunol. 2026 May 5;5(1):kyag009. doi: 10.1093/discim/kyag009 (PMC13225268; doi:10.1093/discim/kyag009)
Supplement: kyag009_Supplementary_Data [file kyag009_supplementary_data.zip › TableS3.xlsx]

## Sheet: TableS3
Cluster profile	IGHM (std. residual)	IGHA (std. residual)	IGHG (std. residual)	p-value (BH adjusted)	Significance
V1-V2	-62.23	52.51	1.97	p < 0.001	***
C1-C2	3.69	13.86	-17.93	p < 0.001	***
V2-C2	-8.42	7.29	0.11	p < 0.001	***
V1-V2-C2	1.69	1.92	-3.57	p = 0.002	**
V2-C1-C2	-1.1	5.19	-4.43	p < 0.001	***
V1-V2-C1-C2	-8.04	13.75	-7	p < 0.001	***
