# Supplementary material for: Profiling of porcine B-cell receptor heavy-chain repertoires indicates the development of a wide public pseudorabies virus-specific immune response after vaccination and challenge
Source: Discov Immunol. 2026 May 5;5(1):kyag009. doi: 10.1093/discim/kyag009 (PMC13225268; doi:10.1093/discim/kyag009)
Supplement: kyag009_Supplementary_Data [file kyag009_supplementary_data.zip › TableS4.xlsx]

## Sheet: TableS2
Number of animals per cluster	Selected clusters; n (%)	U clusters; n (%)	p-value (BH adjusted)	Significance	Day 0 clusters; n (%)	p-value (BH adjusted)	Significance
1	1366 (13.0%)	415270 (82.8%)	p < 0.001	***	33640 (73.34%)	p < 0.001	***
2	6502 (61.9%)	55931 (11.1%)	p < 0.001	***	7250 (15.81%)	p < 0.001	***
3	1798 (17.1%)	18214 (3.6%)	p < 0.001	***	2837 (6.18%)	p < 0.001	***
4	524 (5.0%)	6893 (1.4%)	p < 0.001	***	1247 (2.72%)	p < 0.001	***
5	183 (1.7%)	2943 (0.6%)	p < 0.001	***	507 (1.11%)	p < 0.001	***
6	65 (0.6%)	1379 (0.3%)	p < 0.001	***	234 (0.51%)	p = 0.227	ns
7	34 (0.3%)	619 (0.1%)	p < 0.001	***	107 (0.23%)	p = 0.156	ns
8	10 (0.1%)	265 (0.1%)	p = 0.109	ns	37 (0.08%)	p = 0.780	ns
9	11 (0.1%)	85 (0.0%)	p < 0.001	***	7 (0.02%)	p < 0.001	***
10	2 (0.0%)	29 (0.0%)	p = 0.132	ns	1 (0.00%)	p = 0.137	ns
11	2 (0.0%)	13 (0.0%)	p = 0.044	*	3 (0.01%)	p = 0.256	ns
12	2 (0.0%)	2 (0.0%)	p = 0.003	**	0 (0.00%)	p = 0.059	ns
